# Supplementary material for: Coffee intake, genetic variants, and chronic kidney disease: a cross-sectional analysis of the Japan Multi-Institutional Collaborative Cohort (J-MICC) study
Source: Eur J Nutr. 2025 Oct 15;64(7):301. doi: 10.1007/s00394-025-03819-2 (PMC12528254; doi:10.1007/s00394-025-03819-2)
Supplement: Supplementary file 2 — Supplementary file2 (XLSX 61 KB) [file 394_2025_3819_MOESM2_ESM.xlsx]

## Sheet: Supplementary Table 1
Supplementary Table 1. Association between coffee intake and estimated glomerular filtration rate
eGFR(mL/min/1.73m2)		Coffee intake (cups/day)
		< 1.5		≥ 1.5 and < 3			≥ 3
				β (95%CI)	P-value		β (95%CI)	P-value	P for trend
Total subjects
No. of subjects		2785		2843			1840
Model 1		ref		-0.29 (-1.02,0.45)	0.444		-0.27 (-1.11, 0.56)	0.518	0.478
Model 2		ref		-0.23 (-0.96, 0.50)	0.539		-0.53 (-1.37, 0.31)	0.215	0.216
Model 3		ref		-0.18 (-0.90, 0.55)	0.634		-0.57 (-1.41, 0.26)	0.178	0.188
Model 4		ref		-0.17 (-0.89, 0.56)	0.652		-0.58 (-1.42, 0.26)	0.175	0.187
Model 5		ref		-0.18 (-0.91, 0.54)	0.623		-0.57 (-1.40, 0.27)	0.183	0.193
AHR (rs4410790)	TT
No. of subjects		1163		1115			657
Model 1		ref		-1.09 (-2.22, 0.04)	0.059		-1.36 (-2.70, -0.03)	0.045	0.030
Model 2		ref		-1.01 (-2.14, 0.13)	0.082		-1.54 (-2.89, -0.20)	0.025	0.019
Model 3		ref		-0.92 (-2.05, 0.21)	0.110		-1.64 (-2.98, -0.29)	0.017	0.014
Model 4		ref		-0.91 (-2.04, 0.22)	0.114		-1.62 (-2.96, -0.28)	0.018	0.015
Model 5		ref		-0.92 (-2.05, 0.21)	0.109		-1.62 (-2.97, -0.28)	0.018	0.015
	TC
No. of subjects		1281		1285			879
Model 1		ref		0.57 (-0.53, 1.68)	0.311		1.08 (-0.17, 2,32)	0.089	0.086
Model 2		ref		0.66 (-0.45, 1.76)	0.244		0.78 (-0.47, 2.04)	0.221	0.194
Model 3		ref		0.68 (-0.42, 1.78)	0.223		0.72 (-0.54, 1.97)	0.262	0.227
Model 4		ref		0.72 (-0.38, 1.82)	0.199		0.70 (-0.55, 1.95)	0.274	0.233
Model 5		ref		0.69 (-0.41, 1.79)	0.219		0.73 (-0.52, 1.98)	0.255	0.220
	CC
No. of subjects		341		443			304
Model 1		ref		-0.83 (-2.75, 1.09)	0.397		-1.79 (-3.90, 0.32)	0.097	0.097
Model 2		ref		-0.81 (-2.73, 1.11)	0.408		-1.74 (-3.88, 0.40)	0.110	0.110
Model 3		ref		-0.87 (-2.79, 1.06)	0.377		-1.63 (-3.77, 0.51)	0.134	0.134
Model 4		ref		-0.93 (-2.85, 1.00)	0.345		-1.78 (-3.92, 0.37)	0.105	0.104
Model 5		ref		-0.88 (-2.80, 1.04)	0.368		-1.67 (-3.82, 0.47)	0.125	0.125
CYP1A2 (rs762551)	CC
No. of subjects		362		396			265
Model 1		ref		-1.05 (-3.07, 0.97)	0.307		-1.45 (-3.74, 0.84)	0.214	0.198
Model 2		ref		-1.10 (-3.14, 0.95)	0.292		-1.44 (-3.75, 0.88)	0.224	0.206
Model 3		ref		-0.86 (-2.90, 1.18)	0.408		-1.44 (-3.75, 0.87)	0.221	0.212
Model 4		ref		-0.89 (-2.94, 1.15)	0.391		-1.50 (-3.81, 0.81)	0.203	0.196
Model 5		ref		-0.8 (-2.89, 1.19)	0.412		-1.39 (-3.69, 0.92)	0.237	0.228
	AC
No. of subjects		1248		1287			839
Model 1		ref		-0.56 (-1.63, 0.51)	0.308		0.22 (-1.01, 1.44)	0.730	0.858
Model 2		ref		-0.59 (-1.66, 0.48)	0.277		-0.05 (-1.28, 1.18)	0.937	0.819
Model 3		ref		-0.54 (-1.61, 0.52)	0.319		-0.05 (-1.28, 1.17)	0.932	0.824
Model 4		ref		-0.54 (-1.61, 0.53)	0.321		-0.06 (-1.29, 1.17)	0.930	0.821
Model 5		ref		-0.55 (-1.61, 0.52)	0.315		-0.06 (-1.29, 1.17)	0.925	0.817
	AA
No. of subjects		1175		1160			736
Model 1		ref		0.33 (-0.82, 1.48)	0.575		-0.47 (-1.78, 0.84)	0.481	0.572
Model 2		ref		0.58 (-0.57, 1.74)	0.324		-0.72 (-2.05, 0.61)	0.287	0.402
Model 3		ref		0.58 (-0.57, 1.73)	0.323		-0.80 (-2.12, 0.53)	0.238	0.344
Model 4		ref		0.60 (-0.55, 1.76)	0.304		-0.82 (-2.14, 0.51)	0.227	0.334
Model 5		ref		0.54 (-0.61, 1.79)	0.354		-0.79 (-2.11, 0.54)	0.244	0.345
HECTD4 (rs2074356)	GG
No. of subjects		1666		1687			925
Model 1		ref		-0.83 (-1.78, 0.12)	0.088		-0.21 (-1.35, 0.92)	0.711	0.500
Model 2		ref		-0.83 (-1.79, 0.12)	0.086		-0.46 (-1.60, 0.68)	0.428	0.293
Model 3		ref		-0.81 (-1.76, 0.13)	0.093		-0.54 (-1.68, 0.59)	0.346	0.239
Model 4		ref		-0.81 (-1.76, 0.13)	0.092		-0.55 (-1.69, 0.58)	0.341	0.235
Model 5		ref		-0.81 (-1.76, 0.14)	0.094		-0.54 (-1.67, 0.60)	0.353	0.244
	GA
No. of subjects		957		984			785
Model 1		ref		0.35 (-0.89, 1.60)	0.579		-0.33 (-1.67, 1.01)	0.631	0.671
Model 2		ref		0.54 (-0.71, 1.79)	0.399		-0.50 (-1.87, 0.88)	0.478	0.532
Model 3		ref		0.64 (-0.60, 1.89)	0.312		-0.44 (-1.81, 0.93)	0.525	0.587
Model 4		ref		0.66 (-0.59, 1.91)	0.299		-0.46 (-1.83, 0.91)	0.511	0.575
Model 5		ref		0.63 (-0.61, 1.88)	0.318		-0.43 (-1.80, 0.94)	0.539	0.603
	AA
No. of subjects		162		172			130
Model 1		ref		2.96 (0.08, 5.84)	0.044		2.43 (-0.73, 5.58)	0.131	0.112
Model 2		ref		3.07 (0.08, 6.05)	0.044		2.38 (-0.93, 5.68)	0.158	0.139
Model 3		ref		3.04 (0.06, 6.02)	0.045		2.07 (-1.26, 5.39)	0.223	0.194
Model 4		ref		3.14 (0.15, 6.13)	0.040		2.21 (-1.14, 5.56)	0.196	0.171
Model 5		ref		3.03 (0.05, 6.02)	0.046		2.12 (-1.21, 5.45)	0.211	0.185
Model 1: Adjusted for age, sex and research site. Model 2: Adjusted for age, sex, research site, total energy intake, physical activity, education level and smoking and drinking habits. Model 3: Adjusted for variables in Model 2 plus history of diabetes, hypertension and dyslipidemia. Model 4: Adjusted for variables in Model 3 plus green tea intake. Model 5: Adjusted for variables in Model 3 plus…

## Sheet: Supplementary Table 2
Supplementary Table 2. Association between coffee intake and estimated glomerular filtration rate stratified by grouped genotypes
eGFR(mL/min/1.73m2)		Coffee intake (cups/day)
		<1.5		≥ 1.5 and < 3			≥ 3
				β (95%CI)	P-value		β (95%CI)	P-value	P for trend
AHR (rs4410790)	TT+TC
No. of subjects		2444		2400			1536
Model 1		ref		-0.21 (-1.00, 0.58)	0.608		0.00 (-0.91, 0.91)	1.000	0.938
Model 2		ref		-0.13 (-0.92, 0.66)	0.742		-0.27 (-1.19, 0.64)	0.557	0.554
Model 3		ref		-0.07 (-0.86, 0.72)	0.859		-0.37 (-1.28, 0.55)	0.433	0.454
Model 4		ref		-0.05 (-0.84, 0.73)	0.897		-0.35 (-1.27, 0.56)	0.447	0.472
Model 5		ref		-0.07 (-0.86, 0.71)	0.853		-0.35 (-1.26, 0.56)	0.449	0.469
	TC+CC
No. of subjects		1622		1728			1183
Model 1		ref		0.25 (-0.70, 1.21)	0.603		0.37 (-0.70, 1.44)	0.500	0.487
Model 2		ref		0.29 (-0.66, 1.24)	0.550		0.11 (-0.97, 1.19)	0.840	0.797
Model 3		ref		0.32 (-0.63, 1.27)	0.506		0.11 (-0.96, 1.19)	0.837	0.788
Model 4		ref		0.34 (-0.62, 1.29)	0.490		0.08 (-1.00, 1.16)	0.886	0.831
Model 5		ref		0.34 (-0.62, 1.29)	0.490		0.08 (-1.00, 1.16)	0.886	0.831
CYP1A2 (rs762551)	CC+AC
No. of subjects		2423		2447			1575
Model 1		ref		-0.70 (-1.62, 0.28)	0.166		-0.15 (-1.23, 0.93)	0.786	0.660
Model 2		ref		-0.71 (-1.66, 0.23)	0.139		-0.38 (-1.47, 0.70)	0.489	0.398
Model 3		ref		-0.63 (-1.57, 0.31)	0.189		-0.41 (-1.49, 0.67)	0.454	0.381
Model 4		ref		-0.63 (-1.57, 0.31)	0.189		-0.41 (-1.49, 0.67)	0.457	0.383
Model 5		ref		-0.63 (-1.57, 0.31)	0.186		-0.41 (-1.49, 0.67)	0.455	0.382
	AC+AA
No. of subjects		1610		1683			1104
Model 1		ref		-0.17 (-0.96, 0.61)	0.670		-0.09(-0.99, 0.80)	0.835	0.799
Model 2		ref		-0.10 (-0.88, 0.68)	0.803		-0.38 (-1.28, 0.52)	0.409	0.424
Model 3		ref		-0.07 (-0.85, 0.71)	0.869		-0.41 (-1.31, 0.49)	0.368	0.392
Model 4		ref		-0.06 (-0.84, 0.72)	0.887		-0.43 (-1.33, 0.47)	0.349	0.376
Model 5		ref		-0.06 (-0.84, 0.72)	0.887		-0.43 (-1.33, 0.47)	0.349	0.376
HECTD4 (rs2074356)	GG+GA
No. of subjects		2623		2671			1710
Model 1		ref		-0.48 (-1.23, 0.28)	0.217		-0.42 (-1.29, 0.44)	0.336	0.284
Model 2		ref		-0.39 (-1.14, 0.37)	0.316		-0.65 (-1.52, 0.22)	0.141	0.132
Model 3		ref		-0.33 (-1.08, 0.42)	0.391		-0.68 (-1.54, 0.19)	0.125	0.122
Model 4		ref		-0.32 (-1.07, 0.43)	0.403		-0.69 (-1.55, 0.18)	0.121	0.120
Model 5		ref		-0.33 (-1.08, 0.42)	0.386		-0.67 (-1.54, 0.19)	0.127	0.124
	GA+AA
No. of subjects		1119		1156			915
Model 1		ref		0.72 (-0.42, 1.86)	0.216		0.09 (-1.14, 1.32)	0.885	0.822
Model 2		ref		0.82 (-0.33, 1.96)	0.163		-0.17 (-1.44, 1.09)	0.789	0.871
Model 3		ref		0.90 (-0.24, 2.05)	0.123		-0.16 (-1.42, 1.10)	0.800	0.890
Model 4		ref		0.92 (-0.22, 2.07)	0.115		-0.17 (-1.43, 1.09)	0.790	0.883
Model 5		ref		0.89 (-0.26, 2.03)	0.130		-0.15 (-1.41, 1.11)	0.817	0.906
Model 1: Adjusted for age, sex and research site. Model 2: Adjusted for age, sex, research site, total energy intake, physical activity, education level and smoking and drinking habits. Model 3: Adjusted for variables in Model 2 plus history of diabetes, hypertension and dyslipidemia. Model 4: Adjusted for variables in Model 3 plus green tea intake. Model 5: Adjusted for variables in Model 3 plus…

## Sheet: Supplementary Table 3
Supplementary Table 3. Association between coffee consumption and chronic kidney disease in groups stratified by gene polymorphisms
CKD (eGFR<60mL/min/1.73m2)		Coffee intake (cups/day)
		< 1.5		≥ 1.5 and < 3		≥ 3	P for trend
Total subjects
No. of cases/subjects		235/2785		184/2843		95/1840
Model 1 OR (95%CI)		1		0.86 (0.70, 1.06)		0.76 (0.59, 0.98)	0.029
Model 2 OR (95%CI)		1		0.86 (0.69, 1.06)		0.76 (0.58, 0.99)	0.032
Model 3 OR (95%CI)		1		0.87 (0.70, 1.08)		0.79 (0.60, 1.03)	0.063
Model 4 OR (95%CI)		1		0.87 (0.70, 1.08)		0.79 (0.60, 1.03)	0.062
Model 5 OR (95%CI)		1		0.87 (0.70, 1.07)		0.79 (0.60, 1.03)	0.061
AHR (rs4410790)	TT
No. of cases/subjects		90/1163		81/1115		36/657
Model 1 OR (95%CI)		1		1.10 (0.79,1.53)		0.90 (0.59, 1.36)	0.788
Model 2 OR (95%CI)		1		1.11 (0.79,1.54)		0.92 (0.59, 1.40)	0.845
Model 3 OR (95%CI)		1		1.11 (0.79, 1.55)		0.98 (0.63, 1.50)	0.933
Model 4 OR (95%CI)		1		1.10 (0.79, 1.54)		0.99 (0.63, 1.51)	0.912
Model 5 OR (95%CI)		1		1.10 (0.79, 1.54)		0.98 (0.63, 1.50)	0.843
	TC
No. of cases/subjects		113/1281		75/1285		42/879
Model 1 OR (95%CI)		1		0.70 (0.51, 0.96)		0.69 (0.47, 1.01)	0.027
Model 2 OR (95%CI)		1		0.69 (0.50, 0.95)		0.67 (0.45, 0.99)	0.02
Model 3 OR (95%CI)		1		0.72 (0.52, 0.99)		0.70 (0.47, 1.04)	0.04
Model 4 OR (95%CI)		1		0.72 (0.52, 0.99)		0.70 (0.46, 1.03)	0.038
Model 5 OR (95%CI)		1		0.71 (0.51, 0.98)		0.69 (0.46, 1.03)	0.034
	CC
No. of cases/subjects		32/341		28/443		17/304
Model 1 OR (95%CI)		1		0.77 (0.44, 1.34)		0.67 (0.35, 1.26)	0.201
Model 2 OR (95%CI)		1		0.75 (0.42, 1.33)		0.63 (0.31, 1.22)	0.161
Model 3 OR (95%CI)		1		0.73 (0.41, 1.31)		0.62 (0.31, 1.21)	0.15
Model 4 OR (95%CI)		1		0.73 (0.41, 1.31)		0.62 (0.31, 1.21)	0.151
Model 5 OR (95%CI)		1		0.71 (0.39, 1.27)		0.62 (0.31, 1.22)	0.153
CYP1A2 (rs762551)	CC
No. of cases/subjects		31/362		28/396		19/265
Model 1 OR (95%CI)		1		0.94 (0.54, 1.62)		1.09 (0.57, 2.05)	0.841
Model 2 OR (95%CI)		1		0.87 (0.49, 1.53)		1.06 (0.54, 2.03)	0.944
Model 3 OR (95%CI)		1		0.85 (0.48, 1.50)		1.08 (0.55, 2.07)	0.906
Model 4 OR (95%CI)		1		0.83 (0.47, 1.47)		1.05 (0.54, 2.03)	0.974
Model 5 OR (95%CI)		1		0.85 (0.48, 1.50)		1.07 (0.55, 2.07)	0.929
	AC
No. of cases/subjects		103/1248		73/1287		29/839
Model 1 OR (95%CI)		1		0.80 (0.58, 1.10)		0.53 (0.34, 0.81)	0.003
Model 2 OR (95%CI)		1		0.80 (0.58, 1.11)		0.52 (0.33, 0.80)	0.003
Model 3 OR (95%CI)		1		0.81 (0.58, 1.12)		0.53 (0.33, 0.83)	0.005
Model 4 OR (95%CI)		1		0.81 (0.58, 1.12)		0.54 (0.34, 0.83)	0.006
Model 5 OR (95%CI)		1		0.81 (0.58, 1.12)		0.54 (0.34, 0.83)	0.006
	AA
No. of cases/subjects		101/1175		83/1160		47/736
Model 1 OR (95%CI)		1		0.89 (0.64,1.23)		0.91 (0.62, 1.33)	0.567
Model 2 OR (95%CI)		1		0.90 (0.65,1.25)		0.94 (0.63, 1.38)	0.678
Model 3 OR (95%CI)		1		0.93 (0.67, 1.30)		0.99 (0.66, 1.47)	0.903
Model 4 OR (95%CI)		1		0.93 (0.67, 1.30)		0.99 (0.66, 1.46)	0.874
Model 5 OR (95%CI)		1		0.92 (0.66, 1.29)		0.98 (0.65, 1.45)	0.845
HECTD4 (rs2074356)	GG
No. of cases/subjects		127/1666		116/1687		47/925
Model 1 OR (95%CI)		1		1.05 (0.80, 1.39)		0.90 (0.62, 1.28)	0.695
Model 2 OR (95%CI)		1		1.06 (0.81, 1.40)		0.90 (0.62, 1.29)	0.724
Model 3 OR (95%CI)		1		1.09 (0.83, 1.45)		0.95 (0.65, 1.36)	0.956
Model 4 OR (95%CI)		1		1.10 (0.83, 1.45)		0.95 (0.66, 1.37)	1
Model 5 OR (95%CI)		1		1.09 (0.82, 1.44)		0.94 (0.65, 1.36)	0.924
	GA
No. of cases/subjects		84/957		61/984		42/785
Model 1 OR (95%CI)		1		0.72 (0.50, 1.02)		0.70 (0.46, 1.05)	0.058
Model 2 OR (95%CI)		1		0.72 (0.50, 1.04)		0.75 (0.49, 1.14)	0.126
Model 3 OR (95%CI)		1		0.72 (0.50, 1.03)		0.76 (0.49, 1.15)	0.136
Model 4 OR (95%CI)		1		0.72 (0.49, 1.03)		0.76 (0.50, 1.16)	0.144
Model 5 OR (95%CI)		1		0.71 (0.49, 1.02)		0.74 (0.48, 1.13)	0.112
	AA
No. of cases/subjects		24/162		7/172		6/130
Model 1 OR (95%CI)		1		0.28 (0.10, 0.69)		0.30 (0.10, 0.79)	0.005
Model 2 OR (95%CI)		1		0.29 (0.10, 0.74)		0.27 (0.08, 0.78)	0.006
Model 3 OR (95%CI)		1		0.28 (0.10, 0.73)		0.27 (0.08, 0.78)	0.005
Model 4 OR (95%CI)		1		0.26 (0.09, 0.68)		0.23 (0.07, 0.69)	0.003
Model 5 OR (95%CI)		1		0.28 (0.10, 0.74)		0.27 (0.08, 0.78)	0.006
Model 1: Adjusted for age, sex and research site. Model 2: Adjusted for age, sex, research site, total energy intake, physical activity, education level and smoking and drinking habits. Model 3: Adjusted for variables in model 2 plus history of diabetes, hypertension and dyslipidemia. Model 4: Adjusted for variables in model 3 plus green tea intake. Model 5: Adjusted for variables in Model 3 plus…

## Sheet: Supplementary Table 4
Supplementary Table 4. Association between coffee consumption and chronic kidney disease stratified by grouped genotypes
CKD (eGFR<60mL/min/1.73m2)		Coffee intake (cups/day)
		< 1.5		≥ 1.5 and < 3		≥ 3	P for trend
AHR (rs4410790)	TT+TC
No. of cases/subjects		203/2444		156/2400		78/1536
Model 1 OR (95%CI)		1		0.87 (0.69, 1.09)		0.78 (0.58, 1.03)	0.062
Model 2 OR (95%CI)		1		0.87 (0.69, 1.09)		0.78 (0.58, 1.03)	0.067
Model 3 OR (95%CI)		1		0.89 (0.70, 1.11)		0.81 (0.61, 1.08)	0.137
Model 4 OR (95%CI)		1		0.88 (0.70, 1.11)		0.81 (0.61, 1.08)	0.136
Model 5 OR (95%CI)		1		0.88 (0.70, 1.11)		0.81 (0.60, 1.08)	0.13
	TC+CC
No. of cases/subjects		145/1622		103/1728		59/1183
Model 1 OR (95%CI)		1		0.72 (0.55, 0.95)		0.69 (0.49, 0.95)	0.012
Model 2 OR (95%CI)		1		0.72 (0.55, 0.95)		0.68 (0.48, 0.94)	0.011
Model 3 OR (95%CI)		1		0.74 (0.56, 0.98)		0.69 (0.49, 0.97)	0.018
Model 4 OR (95%CI)		1		0.74 (0.56, 0.98)		0.69 (0.49, 0.97)	0.017
Model 5 OR (95%CI)		1		0.74 (0.56, 0.97)		0.70 (0.49, 0.97)	0.018
CYP1A2 (rs762551)	CC+AC
No. of cases/subjects		204/2423		156/2447		76/1575
Model 1 OR (95%CI)		1		0.83 (0.63, 1.09)		0.67 (0.46, 0.94)	0.019
Model 2 OR (95%CI)		1		0.82 (0.62, 1.08)		0.65 (0.45, 0.93)	0.016
Model 3 OR (95%CI)		1		0.82 (0.62, 1.09)		0.67 (0.46, 0.96)	0.024
Model 4 OR (95%CI)		1		0.82 (0.62, 1.08)		0.68 (0.47, 0.97)	0.027
Model 5 OR (95%CI)		1		0.82 (0.62, 1.09)		0.67 (0.46, 0.96)	0.026
	AC+AA
No. of cases/subjects		134/1610		101/1683		48/1104
Model 1 OR (95%CI)		1		0.84 (0.67, 1.06)		0.70 (0.53, 0.93)	0.012
Model 2 OR (95%CI)		1		0.85 (0.68, 1.07)		0.71 (0.53, 0.94)	0.017
Model 3 OR (95%CI)		1		0.87 (0.69, 1.09)		0.74 (0.55, 0.98)	0.034
Model 4 OR (95%CI)		1		0.87 (0.69, 1.09)		0.73 (0.55, 0.98)	0.034
Model 5 OR (95%CI)		1		0.86 (0.69, 1.09)		0.73 (0.55, 0.98)	0.033
HECTD4 (rs2074356)	GG+GA
No. of cases/subjects		211/2623		177/2671		89/1710
Model 1 OR (95%CI)		1		0.92 (0.74, 1.14)		0.81 (0.62, 1.06)	0.127
Model 2 OR (95%CI)		1		0.93 (0.74, 1.16)		0.82 (0.62, 1.08)	0.159
Model 3 OR (95%CI)		1		0.94 (0.76, 1.18)		0.85 (0.64, 1.12)	0.255
Model 4 OR (95%CI)		1		0.94 (0.76, 1.18)		0.85 (0.64, 1.12)	0.256
Model 5 OR (95%CI)		1		0.94 (0.75, 1.17)		0.85 (0.64, 1.12)	0.253
	GA+AA
No. of cases/subjects		108/1119		68/1156		48/915
Model 1 OR (95%CI)		1		0.62 (0.44, 0.86)		0.61 (0.42, 0.88)	0.004
Model 2 OR (95%CI)		1		0.62 (0.44, 0.86)		0.62 (0.42, 0.91)	0.006
Model 3 OR (95%CI)		1		0.61 (0.43, 0.85)		0.63 (0.42, 0.93)	0.007
Model 4 OR (95%CI)		1		0.61 (0.43, 0.85)		0.63 (0.42, 0.93)	0.007
Model 5 OR (95%CI)		1		0.61 (0.43, 0.85)		0.62 (0.42, 0.92)	0.006
Model 1: Adjusted for age, sex and research site. Model 2: Adjusted for age, sex, research site, total energy intake, physical activity, education level and smoking and drinking habits. Model 3: Adjusted for variables in model 2 plus history of diabetes, hypertension and dyslipidemia. Model 4: Adjusted for variables in model 3 plus green tea intake. Model 5: Adjusted for variables in Model 3 plus…

## Sheet: Supplementary Table 5
Supplementary Table 5. Association between coffee intake and estimated glomerular filtration rate in groups stratified by genetiic polymorphisms in nondrinkers
eGFR(mL/min/1.73m2)		Coffee intake (cups/day)
		<1.5		≥ 1.5 and < 3			≥ 3
				β (95%CI)	P-value		β (95%CI)	P-value	P for trend
Total subjects
No. of subjects		1202		1093			693
Model 1		ref		-0.02 (-1.20,1.16)	0.970		0.05 (-1.31, 1.41)	0.942	0.953
Model 2		ref		-0.08 (-1.27, 1.10)	0.889		-0.30 (-1.70, 1.10)	0.674	0.684
Model 3		ref		0.09 (-1.09, 1.28)	0.876		-0.25 (-1.64, 1.15)	0.730	0.778
Model 4		ref		0.12 (-1.07, 1.30)	0.847		-0.22 (-1.62, 1.17)	0.752	0.804
Model 5		ref		0.06 (-1.11, 1.25)	0.915		-0.24 (-1.63, 1.15)	0.735	0.776
AHR (rs4410790)	TT
No. of subjects		510		422			243
Model 1		ref		-0.70 (-2.51, 1.11)	0.449		-0.89 (-3.07, 1.28)	0.421	0.373
Model 2		ref		-1.01 (-2.85, 0.82)	0.278		-1.54 (-3.79, 0.70)	0.178	0.150
Model 3		ref		-0.79 (-2.61, 1.04)	0.398		-1.49 (-3.73, 0.74)	0.190	0.176
Model 4		ref		-0.73 (-2.56, 1.09)	0.431		-1.45 (-3.69, 0.79)	0.204	0.192
Model 5		ref		-0.79 (-2.62, 1.03)	0.394		-1.48 (-3.72, 0.76)	0.195	0.179
	TC
No. of subjects		552		502			319
Model 1		ref		1.24 (-0.54, 3.02)	0.171		1.32 (-0.75, 3.39)	0.210	0.161
Model 2		ref		1.23 (-0.56, 3.02)	0.176		1.18 (-0.94, 3.29)	0.276	0.210
Model 3		ref		1.37 (-0.42, 3.15)	0.134		1.14 (-0.97, 3.25)	0.290	0.210
Model 4		ref		1.45 (-0.33, 3.24)	0.111		1.14 (-0.97, 3.25)	0.290	0.204
Model 5		ref		1.33 (-0.45, 3.12)	0.142		1.12 (-0.98, 3.23)	0.296	0.218
	CC
No. of subjects		140		169			131
Model 1		ref		-2.18 (-5.45, 1.08)	0.190		-1.32 (-4.82, 2.18)	0.460	0.451
Model 2		ref		-1.71 (-4.98, 1.56)	0.305		-0.93 (-4.59, 2.72)	0.615	0.595
Model 3		ref		-1.55 (-4.82, 1.73)	0.354		-0.68 (-4.35, 2.99)	0.715	0.695
Model 4		ref		-1.55 (-4.82, 1.73)	0.354		-0.70 (-4.37, 2.97)	0.708	0.689
Model 5		ref		-1.54 (-4.82, 1.75)	0.359		-0.71 (-4.40, 2.98)	0.705	0.685
CYP1A2 (rs762551)	CC
No. of subjects		152		150			95
Model 1		ref		-3.42 (-6.62, -0.23)	0.036		-1.77 (-5.53, 1.99)	0.356	0.220
Model 2		ref		-3.42 (-6.65, -0.20)	0.038		-1.45 (-5.33, 2.43)	0.464	0.274
Model 3		ref		-3.06 (-6.30, 0.18)	0.064		-1.49 (-5.36, 2.38)	0.450	0.286
Model 4		ref		-3.05 (-6.30, 0.20)	0.065		-1.58 (-5.47, 2.31)	0.425	0.273
Model 5		ref		-3.05 (-6.30, 0.20)	0.066		-1.43 (-5.33, 2.47)	0.471	0.301
	AC
No. of subjects		535		496			326
Model 1		ref		-0.32 (-2.07, 1.42)	0.717		-0.98 (-2.99, 1.03)	0.340	0.350
Model 2		ref		-0.46 (-2.22, 1.30)	0.607		-1.39 (-3.45, 0.68)	0.187	0.197
Model 3		ref		-0.29 (-2.04, 1.47)	0.749		-1.24 (-3.31, 0.82)	0.237	0.258
Model 4		ref		-0.29 (-2.05, 1.47)	0.744		-1.25 (-3.32, 0.82)	0.236	0.257
Model 5		ref		-0.29 (-2.05, 1.47)	0.746		-1.26 (-3.32, 0.81)	0.233	0.254
	AA
No. of subjects		515		447			272
Model 1		ref		1.41 (-0.46, 3.28)	0.139		1.64 (-0.51, 3.80)	0.135	0.100
Model 2		ref		1.66 (-0.24, 3.56)	0.087		1.46 (-0.77, 3.69)	0.200	0.135
Model 3		ref		1.74 (-0.15, 3.63)	0.071		1.43 (-0.80, 3.65)	0.208	0.136
Model 4		ref		1.79 (-0.11, 3.68)	0.065		1.45 (-0.78, 3.68)	0.203	0.132
Model 5		ref		1.70 (-0.19, 3.59)	0.078		1.37 (-0.85, 3.60)	0.226	0.151
HECTD4 (rs2074356)	GG
No. of subjects		479		420			202
Model 1		ref		-1.12 (-3.00, 0.76)	0.244		-0.42 (-2.79, 1.95)	0.729	0.531
Model 2		ref		-1.07 (-2.95, 0.81)	0.265		-0.71 (-3.09, 1.67)	0.560	0.415
Model 3		ref		-0.95 (-2.83, 0.93)	0.321		-0.61 (-2.98, 1.77)	0.618	0.481
Model 4		ref		-0.93 (-2.81, 0.95)	0.331		-0.58 (-2.96, 1.81)	0.634	0.497
Model 5		ref		-0.93 (-2.81, 0.94)	0.331		-0.64 (-3.03, 1.75)	0.599	0.469
	GA
No. of subjects		565		516			375
Model 1		ref		-0.02 (-1.78, 1.74)	0.982		-0.38 (-2.35, 1.59)	0.705	0.723
Model 2		ref		0.12 (-1.66, 1.89)	0.897		-0.31 (-2.34, 1.73)	0.768	0.801
Model 3		ref		0.37 (-1.40, 2.14)	0.684		-0.17 (-2.20, 1.86)	0.871	0.931
Model 4		ref		0.38 (-1.39, 2.15)	0.675		-0.17 (-2.20, 1.86)	0.868	0.930
Model 5		ref		0.32 (-1.46, 2.09)	0.727		-0.11 (-2.14, 1.92)	0.916	0.965
	AA
No. of subjects		158		157			116
Model 1		ref		3.32 (0.30, 6.34)	0.031		3.22 (-0.09, 6.54)	0.057	0.044
Model 2		ref		3.44 (0.32, 6.55)	0.031		3.11 (-0.37, 6.58)	0.080	0.064
Model 3		ref		3.46 (0.35, 6.57)	0.030		2.80 (-0.69, 6.31)	0.116	0.092
Model 4		ref		3.62 (0.49, 6.75)	0.024		3.05 (-0.48, 6.59)	0.090	0.071
Model 5		ref		3.50 (0.36, 6.64)	0.029		2.98 (-0.53, 6.50)	0.096	0.078
Model 1: Adjusted for age, sex and research site. Model 2: Adjusted for age, sex, research site, total energy intake, physical activity, education level and smoking and drinking habits. Model 3: Adjusted for variables in Model 2 plus history of diabetes, hypertension and dyslipidemia. Model 4: Adjusted for variables in Model 3 plus green tea intake. Model 5: Adjusted for variables in Model 3 plus…

## Sheet: Supplementary Table 6
Supplementary Table 6. Association between coffee consumption and chronic kidney disease in groups stratified by genetic polymorphisms in groups stratified by genetiic polymorphisms in nondrinkers
CKD (eGFR<60mL/min/1.73m2)		Coffee intake (cups/day)
		< 1.5		≥ 1.5 and < 3		≥ 3	P for trend
Total subjects (nondrinkers)
No. of cases/subjects		98/1202		65/1093		33/693
Model 1 OR (95%CI)		1		0.80 (0.56, 1.12)		0.64 (0.41, 0.98)	0.032
Model 2 OR (95%CI)		1		0.79 (0.56, 1.12)		0.64 (0.40, 0.98)	0.033
Model 3 OR (95%CI)		1		0.77 (0.54, 1.08)		0.65 (0.41, 1.00)	0.036
Model 4 OR (95%CI)		1		0.77 (0.54, 1.08)		0.64 (0.41, 0.99)	0.034
Model 5 OR (95%CI)		1		0.77 (0.54, 1.08)		0.64 (0.41, 0.99)	0.046
AHR (rs4410790)	TT
No. of cases/subjects		34/510		27/422		13/243
Model 1 OR (95%CI)		1		1.24 (0.70, 2.16)		0.95 (0.45, 1.90)	0.938
Model 2 OR (95%CI)		1		1.21 (0.68, 2.14)		0.94 (0.43, 1.97)	0.964
Model 3 OR (95%CI)		1		1.10 (0.61, 1.95)		0.94 (0.42, 1.97)	0.956
Model 4 OR (95%CI)		1		1.10 (0.61, 1.96)		0.93 (0.42, 1.97)	0.956
Model 5 OR (95%CI)		1		1.12 (0.62, 1.99)		0.90 (0.40, 1.91)	0.899
	TC
No. of cases/subjects		53/552		27/502		11/319
Model 1 OR (95%CI)		1		0.55 (0.33, 0.90)		0.42 (0.20, 0.80)	0.002
Model 2 OR (95%CI)		1		0.53 (0.31, 0.87)		0.37 (0.17, 0.73)	0.001
Model 3 OR (95%CI)		1		0.54 (0.32, 0.89)		0.38 (0.18, 0.77)	0.002
Model 4 OR (95%CI)		1		0.54 (0.32, 0.89)		0.38 (0.18, 0.76)	0.002
Model 5 OR (95%CI)		1		0.51 (0.30, 0.85)		0.37 (0.17, 0.75)	0.001
	CC
No. of cases/subjects		11/140		11/169		9/131
Model 1 OR (95%CI)		1		0.80 (0.31, 2.00)		0.74 (0.27, 2.00)	0.548
Model 2 OR (95%CI)		1		0.55 (0.20, 1.49)		0.67 (0.23, 1.91)	0.449
Model 3 OR (95%CI)		1		0.47 (0.16, 1.30)		0.56 (0.18, 1.64)	0.295
Model 4 OR (95%CI)		1		0.48 (0.16, 1.34)		0.56 (0.18, 1.66)	0.302
Model 5 OR (95%CI)		1		0.46 (0.16, 1.30)		0.58 (0.19, 1.70)	0.323
CYP1A2 (rs762551)	CC
No. of cases/subjects		13/152		12/150		6/95
Model 1 OR (95%CI)		1		1.06 (0.44, 2.54)		0.89 (0.28, 2.65)	0.888
Model 2 OR (95%CI)		1		1.11 (0.45, 2.72)		0.91 (0.27, 2.88)	0.95
Model 3 OR (95%CI)		1		1.08 (0.43, 2.73)		1.02 (0.29, 3.33)	0.944
Model 4 OR (95%CI)		1		1.08 (0.43, 2.77)		0.99 (0.28, 3.32)	0.975
Model 5 OR (95%CI)		1		1.07 (0.42, 2.75)		1.05 (0.30, 3.46)	0.92
	AC
No. of cases/subjects		44/535		25/496		10/326
Model 1 OR (95%CI)		1		0.61 (0.36, 1.03)		0.41 (0.19, 0.83)	0.007
Model 2 OR (95%CI)		1		0.60 (0.35, 1.03)		0.41 (0.18, 0.84)	0.008
Model 3 OR (95%CI)		1		0.58 (0.33, 0.99)		0.40 (0.18, 0.83)	0.007
Model 4 OR (95%CI)		1		0.57 (0.33, 0.98)		0.39 (0.17, 0.81)	0.006
Model 5 OR (95%CI)		1		0.58 (0.33, 1.00)		0.41 (0.18, 0.84)	0.007
	AA
No. of cases/subjects		41/515		28/447		17/272
Model 1 OR (95%CI)		1		0.93 (0.54, 1.57)		0.89 (0.47, 1.63)	0.694
Model 2 OR (95%CI)		1		0.93 (0.54, 1.58)		0.88 (0.45, 1.65)	0.673
Model 3 OR (95%CI)		1		0.93 (0.53, 1.59)		0.94 (0.48, 1.78)	0.816
Model 4 OR (95%CI)		1		0.93 (0.53, 1.60)		0.93 (0.47, 1.77)	0.79
Model 5 OR (95%CI)		1		0.93 (0.54, 1.60)		0.91 (0.46, 1.73)	0.747
HECTD4 (rs2074356)	GG
No. of cases/subjects		31/479		26/420		11/202
Model 1 OR (95%CI)		1		1.14 (0.64, 2.01)		1.18 (0.54-2.43)	0.611
Model 2 OR (95%CI)		1		1.16 (0.65, 2.06)		1.22 (0.56-2.54)	0.549
Model 3 OR (95%CI)		1		1.17 (0.65, 2.10)		1.30 (0.58-2.72)	0.467
Model 4 OR (95%CI)		1		1.18 (0.66, 2.13)		1.32 (0.59, 2.79)	0.446
Model 5 OR (95%CI)		1		1.18 (0.66, 2.12)		1.32 (0.59, 2.78)	0.441
	GA
No. of cases/subjects		43/565		33/516		16/375
Model 1 OR (95%CI)		1		0.89 (0.54, 1.45)		0.58 (0.30, 1.06)	0.094
Model 2 OR (95%CI)		1		0.85 (0.52, 1.40)		0.57 (0.29, 1.06)	0.089
Model 3 OR (95%CI)		1		0.79 (0.48, 1.31)		0.56 (0.29, 1.06)	0.076
Model 4 OR (95%CI)		1		0.80 (0.48, 1.31)		0.56 (0.29, 1.06)	0.077
Model 5 OR (95%CI)		1		0.81 (0.49, 1.33)		0.55 (0.28, 1.04)	0.07
	AA
No. of cases/subjects		24/158		6/157		6/116
Model 1 OR (95%CI)		1		0.28 (0.09, 0.71)		0.31 (0.10-0.84)	0.007
Model 2 OR (95%CI)		1		0.26 (0.09, 0.68)		0.28 (0.09-0.81)	0.006
Model 3 OR (95%CI)		1		0.25 (0.08, 0.67)		0.28 (0.08-0.80)	0.006
Model 4 OR (95%CI)		1		0.23 (0.07, 0.62)		0.23 (0.07, 0.71)	0.003
Model 5 OR (95%CI)		1		0.24 (0.08, 0.66)		0.27 (0.08, 0.80)	0.006
Model 1: Adjusted for age, sex and research site. Model 2: Adjusted for age, sex, research site, total energy intake, physical activity, education level and smoking and drinking habits. Model 3: Adjusted for variables in model 2 plus history of diabetes, hypertension and dyslipidemia. Model 4: Adjusted for variables in model 3 plus green tea intake. Model 5: Adjusted for variables in Model 3 plus…

## Sheet: Supplementary Table 7
Supplementary Table 7. Association between filtered or packed coffee consumption and chronic kidney disease
CKD (eGFR<60mL/min/1.73m2)		Coffee intake (cups/day)
		< 1.5		≥ 1.5 and < 3		≥ 3	P for trend
Filtered/Instant coffee
No. of cases/subjects		255/3308		181/2790		78/1370
Model 1 OR (95%CI)		1		0.92 (0.75, 1.13)		0.87 (0.66, 1.14)	0.271
Model 2 OR (95%CI)		1		0.92 (0.75, 1.14)		0.87 (0.66, 1.15)	0.291
Model 3 OR (95%CI)		1		0.94 (0.76, 1.15)		0.90 (0.68, 1.18)	0.394
Model 4 OR (95%CI)		1		0.93 (0.76, 1.15)		0.90 (0.68, 1.18)	0.389
Model 5 OR (95%CI)		1		0.93 (0.76, 1.15)		0.90 (0.68, 1.18)	0.4
Bottled/Canned/Packed coffee
No. of cases/subjects		480/6585		25/663		9/220
Model 1 OR (95%CI)		1		0.61 (0.39, 0.92)		0.73 (0.34, 1.38)	0.028
Model 2 OR (95%CI)		1		0.61 (0.39, 0.92)		0.73 (0.34, 1.39)	0.031
Model 3 OR (95%CI)		1		0.63 (0.40, 1.45)		0.76 (0.35, 1.45)	0.049
Model 4 OR (95%CI)		1		0.63 (0.40, 0.95)		0.79 (0.60, 1.03)	0.049
Model 5 OR (95%CI)		1		0.63 (0.40, 0.95)		0.75 (0.35, 1.43)	0.031
Model 1: Adjusted for age, sex and research site. Model 2: Adjusted for age, sex, research site, total energy intake, physical activity, education level and smoking and drinking habits. Model 3: Adjusted for variables in model 2 plus history of diabetes, hypertension and dyslipidemia. Model 4: Adjusted for variables in model 3 plus green tea intake. Model 5: Adjusted for variables in Model 3 plus…

## Sheet: p for trend
	total					TT					TC					CC
	model1	model2	model3	model4	model5	model1	model2	model3	model4	model5	model1	model2	model3	model4	model5	model1	model2	model3	model4	model5
	3392.34	3366.15	3334.41	3333.99	3324.4	1374.24	1364.72	1345.26	1344.71	1342.72	1498.42	1472.7	1455.07	1453.08	1441.72	503.081	489.729	488.76	488.448	486.387
	3397.13	3370.75	3337.88	3337.47	3327.92	1374.31	1364.76	1345.26	1344.72	1342.72	1503.3	1478.13	1459.29	1457.41	1446.24	504.713	491.696	490.832	490.512	488.433
	4.792	4.597	3.468	3.474	3.513	0.072	0.038	0.007	0.012	0.004	4.874	5.435	4.221	4.326	4.515	1.632	1.967	2.072	2.064	2.046
	0.0285922	0.032028	0.0625669	0.0623404	0.0608891	0.788447	0.845443	0.933322	0.912771	0.949571	0.0272642	0.0197371	0.0399266	0.0375344	0.0335989	0.201427	0.160767	0.150025	0.150814	0.152607
				AA					AC					CC
				model1	model2	model3	model4	model5	model1	model2	model3	model4	model5	model1	model2	model3	model4	model5
				1461.9	1452.47	1431.58	1430.86	1423.38	1396.23	1375.39	1365.64	1365.07	1361.13	507.072	498.021	491.74	490.665	485.054
				1462.23	1452.64	1431.6	1430.89	1423.42	1404.8	1383.94	1373.36	1372.6	1368.7	507.112	498.026	491.754	490.666	485.062
				0.327	0.172	0.015	0.025	0.038	8.561	8.547	7.725	7.533	7.561	0.04	0.005	0.014	0.001	0.008
				0.567431	0.67834	0.902523	0.874367	0.845443	0.00343441	0.00346092	0.00544614	0.00605789	0.00596449	0.841481	0.943628	0.905813	0.974773	0.92873
				GG					GA					AA
				model1	model2	model3	model4	model5	model1	model2	model3	model4	model5	model1	model2	model3	model4	model5
				1929.77	1908.88	1878.46	1878.1	1872.59	1236.53	1221.4	1213.02	1210.47	1200.56	202.061	190.775	189.974	188.063	188.215
				1929.92	1909.01	1878.46	1878.1	1872.6	1240.12	1223.75	1215.24	1212.61	1203.09	210.066	198.441	197.71	196.886	195.834
				0.154	0.125	0.003	0	0.009	3.584	2.346	2.225	2.137	2.528	8.005	7.666	7.736	8.823	7.619
				0.694742	0.723674	0.95632	1	0.924419	0.0583385	0.125605	0.135793	0.143783	0.111842	0.00466484	0.00562711	0.00541306	0.00297457	0.00577565
	TCCC			TTTC			CAAA			CCCA			GAAA			GGGA
	model1	model2	model3	model1	model2	model3	model1	model2	model3	model1	model2	model3	model1	model2	model3	model1	model2	model3
	2005.98	1983.3	1968.13	2882.57	2862.97	2828.89	2878.33	2857.72	2831.77	1914.6	1888.28	1874.03	1450.56	1436.88	1428.43	3175.66	3147.86	3113.96
	2012.27	1989.84	1973.72	2886.06	2866.33	2831.1	2884.61	2863.45	2836.28	1920.09	1894.11	1879.1	1459.07	1444.36	1435.6	3177.99	3149.84	3115.26
	6.29	6.539	5.587	3.482	3.358	2.213	6.284	5.726	4.503	5.495	5.825	5.072	8.508	7.471	7.164	2.327	1.988	1.297
	0.0121421	0.0105535	0.0180943	0.0620397	0.0668792	0.136852	0.0121833	0.0167155	0.0338354	0.0190709	0.0158	0.0243153	0.00353588	0.00627007	0.00743811	0.127147	0.15855	0.254762
	nonalc					TT					TC					CC					CC					AC					AA
	model1	model2	model3	model4	model5	model1	model2	model3	model4	model5	model1	model2	model3	model4	model5	model1	model2	model3	model4	model5	model1	model2	model3	model4	model5	model1	model2	model3	model4	model5	model1	model2	model3	model4	model5
	1281.9	1273.95	1259.34	1257.95	1255.07	486.102	480.831	470.873	470.685	467.823	572.662	559.065	553.229	552.857	536.663	205.854	182.412	177.161	176.432	176.308	192.983	189.636	185.508	184.939	182.496	518.795	506.6	503.02	502.334	502.665	547.88	540.494	530.028	528.295	521.523
	1286.48	1278.49	1263.76	1262.45	1259.65	486.108	480.833	470.876	470.688	467.839	581.806	569.789	562.904	562.607	547.113	206.215	182.984	178.256	177.496	177.286	193.003	189.64	185.513	184.94	182.506	526.183	513.685	510.371	510.04	509.836	548.035	540.672	530.082	528.366	521.627
	4.583	4.541	4.417	4.5	4.589	0.006	0.002	0.003	0.003	0.016	9.144	10.724	9.675	9.75	10.45	0.361	0.572	1.095	1.064	0.978	0.02	0.004	0.005	0.001	0.01	7.388	7.085	7.351	7.706	7.171	0.155	0.178	0.054	0.071	0.104
	0.0322906	0.0330923	0.0355825	0.0338949	0.0321778	0.938258	0.964329	0.95632	0.95632	0.899343	0.00249535	0.00105755	0.00186792	0.00179323	0.00122649	0.547951	0.449465	0.295366	0.302305	0.322693	0.887537	0.949571	0.943628	0.974773	0.920344	0.00656605	0.00777318	0.00670255	0.00550376	0.00740915	0.693802	0.673098	0.816244	0.789886	0.747081
	GG					GA					AA
	model1	model2	model3	model4	model5	model1	model2	model3	model4	model5	model1	model2	model3	model4	model5
	452.12	445.133	434.558	432.105	434.013	616.112	609.13	598.311	597.977	593.932	191.33	183.131	182.478	180.603	180.477
	452.378	445.492	435.086	432.685	434.606	618.922	612.028	601.46	601.111	597.205	198.583	190.619	190.106	189.282	188.077
	0.258	0.359	0.528	0.58	0.593	2.81	2.898	3.149	3.134	3.273	7.253	7.488	7.628	8.679	7.6
	0.611498	0.549062	0.467449	0.446312	0.441261	0.0936784	0.0886895	0.0759735	0.0766754	0.0704287	0.00707827	0.00621115	0.0057469	0.00321898	0.00583683
	Filtered					Packed
	model1	model2	model3	model4	model5	model1	model2	model3	model4	model5
	3395.91	3369.64	3337.15	3336.73	3327.21	3392.29	3366.08	3333.99	3333.61	3323.94
	3397.13	3370.75	3337.88	3337.47	3327.92	3397.13	3370.75	3337.88	3337.47	3327.92
	1.213	1.113	0.728	0.741	0.708	4.841	4.673	3.889	3.861	3.973
	0.270739	0.291431	0.393532	0.389341	0.400109	0.0277908	0.0306404	0.0486034	0.0494209	0.0462353
		TTTC					TCCC					ACCC					ACAA					GAAA					GGGA
		model4	model5				model4	model5				model4	model5				model4	model5				model4	model5				model4	model5
		2827.82	2817.09				1967.32	1959.24				1872.74	1864.79				2831.68	2825.64				1426.33	1420.82				3113.46	3102.18
		2830.04	2819.39				1973.04	1964.86				1877.66	1869.77				2836.2	2830.19				1433.48	1428.33				3114.75	3103.48
		2.226	2.297				5.719	5.616				4.92	4.98				4.52	4.551				7.15	7.514				1.29	1.306
		0.135705	0.129624				0.0167823	0.0177972				0.0265475	0.025642				0.0335008	0.0328995				0.0074964	0.00612213				0.256048	0.25312
